# Supplementary material for: Knowledge and Awareness of Ionizing Radiation Harms Among Hospital Employees at a Large Tertiary Medical Center: Findings from a First-of-Its-Kind Study in Israel
Source: Healthcare (Basel). 2025 Apr 21;13(8):958. doi: 10.3390/healthcare13080958 (PMC12026994; doi:10.3390/healthcare13080958)
Supplement: Supplementary file 1 [file healthcare-13-00958-s001.zip]

Archive with 1 entries (1 files):
- healthcare-3438225-supplementary.pdf
